# Supplementary material for: Spectrophotometric Study of Bridging N-Donor Ligand-Induced Supramolecular Assembly of Conjugated Zn-Trisporphyrin with a Triphenylamine Core
Source: Molecules. 2021 Aug 6;26(16):4771. doi: 10.3390/molecules26164771 (PMC8399777; doi:10.3390/molecules26164771)
Supplement: Supplementary file 1 [file molecules-26-04771-s001.zip]

Archive with 1 entries (1 files):
- molecules-1297757-supplementary.pdf
